# Supplementary material for: RGB Indices Can Be Used to Estimate NDVI, PRI, and Fv/Fm in Wheat and Pea Plants Under Soil Drought and Salinization
Source: Plants (Basel). 2025 Apr 23;14(9):1284. doi: 10.3390/plants14091284 (PMC12073610; doi:10.3390/plants14091284)
Supplement: Supplementary file 1 [file plants-14-01284-s001.zip]

Archive with 1 entries (1 files):
- plants-3553880-supplementary.pdf
